# Supplementary material for: Cervicovaginal dysbiosis and microenvironment disruption are associated with cervical carcinogenesis
Source: Microbiol Spectr. 2026 Apr 16;14(7):e02804-24. doi: 10.1128/spectrum.02804-24 (PMC13340114; doi:10.1128/spectrum.02804-24)
Supplement: Table S1 — Alpha diversity of the cervicovaginal microbiota data. [file spectrum.02804-24-s0003.xlsx]

## Sheet: Sheet1
alpha diversity
sample_name	Shannon_index	Simpson
SCC.01	2.63592	0.151442
SCC.02	2.85867	0.080939
SCC.03	1.9088	0.433556
SCC.04	2.30126	0.162864
SCC.05	1.06419	0.713712
SCC.06	1.16543	0.59014
SCC.09	2.05449	0.177158
SCC.10	3.11575	0.069899
SCC.11	2.28108	0.136352
SCC.12	0.189369	0.965166
CIN1.01	1.81884	0.346748
CIN1.02	2.18504	0.305942
CIN1.03	0.760474	0.606324
CIN1.04	0.372573	0.879014
CIN1.05	0.91399	0.52161
CIN1.06	0.885972	0.522658
CIN1.07	0.734021	0.785543
CIN1.08	0.714207	0.837001
CIN1.09	0.082642	0.983976
CIN1.11	1.68753	0.297716
CIN1.12	1.22743	0.511613
CIN1.13	2.07064	0.281289
CIN1.14	2.01683	0.262158
CIN1.15	0.153975	0.958041
CIN1.16	2.00483	0.226939
CIN1.18	1.47471	0.334657
CIN1.19	1.66585	0.25868
CIN1.22	0.092242	0.979754
CIN1.23	0.892037	0.595126
CIN1.24	0.050447	0.990906
CIN1.25	0.157084	0.95803
CIN2.01	0.296001	0.945218
CIN2.02	1.35293	0.37964
CIN2.04	1.4983	0.402196
CIN2.05	1.35645	0.6216
CIN2.06	1.01389	0.498213
CIN2.08	2.05178	0.296948
CIN2.09	2.08277	0.194077
CIN2.10	2.33705	0.150301
CIN2.11	2.12082	0.284341
CIN2.13	2.22412	0.173312
CIN2.15	0.287427	0.942947
CIN2.16	0.259307	0.905943
CIN2.18	1.23382	0.425065
CIN2.20	2.45912	0.174677
CIN2.21	3.17016	0.084064
CIN2.22	0.489631	0.760143
CIN2.23	0.457537	0.887998
CIN2.24	0.723914	0.737538
CIN2.25	1.36779	0.30783
CIN2.26	3.11669	0.073412
NC.01	0.227445	0.931093
NC.02	0.142119	0.958183
NC.03	0.233062	0.947429
NC.04	1.55632	0.291931
NC.05	1.56802	0.51814
NC.06	0.290558	0.943
NC.08	1.2979	0.484574
NC.10	1.45559	0.370447
NC.11	0.719761	0.809095
NC.13	0.613447	0.804576
NC.14	0.77008	0.729165
NC.15	0.084173	0.982593
NC.16	1.32094	0.437907
NC.17	1.72776	0.30776
NC.18	1.29943	0.504446
NC.19	1.04975	0.465955
NC.20	0.104634	0.972097
NC.21	0.609843	0.70971
NC.22	0.056354	0.989302
NC.23	0.788365	0.643973
NC.24	0.684354	0.67139
NC.25	1.12442	0.418052
